# Supplementary material for: Phenotypes of a Pseudomonas aeruginosa hypermutator lineage that emerged during prolonged mechanical ventilation in a patient without cystic fibrosis
Source: mSystems. 2023 Dec 22;9(1):e00484-23. doi: 10.1128/msystems.00484-23 (PMC10804958; doi:10.1128/msystems.00484-23)
Supplement: Table S1 — WGS information. [file msystems.00484-23-s0001.xlsx]

## Sheet: Sheet1
Supplemental Table 1. Whole-genome sequence parameters
ID	read bases	# reads	read length	assembly contigs	total contig length (bp)	shortest contig (bp)	longest contig (bp)	average contig (bp)	n50 (bp)	%gc	assembly coverage (x)	BioSample accession number	Assembly accession number
L00-a	1101810600	7345404	150	158	6939838	200	348486	43923	110201	65.88	158.766	SAMN28206123	CP097383
L02-a	230532600	1536884	150	282	6939103	200	161771	24606.8	53120	65.88	33.2222	SAMN28206124	JAMPJS000000000
L30-a	516529500	3443530	150	326	6950069	200	150180	21319.2	46444	65.93	74.3201	SAMN28206125	JAMPJR000000000
L30-b	457331100	3048874	150	322	6947210	200	174616	21575.2	47033	65.92	65.8295	SAMN28206126	JAMPJQ000000000
L30-d	486818100	3245454	150	330	6951913	200	132517	21066.4	47192	65.93	70.0265	SAMN28206127	JAMPJP000000000
L30-e	652662000	4351080	150	298	6952957	200	176232	23332.1	46512	65.92	93.8683	SAMN28206128	JAMPJO000000000
L30-f	442871100	2952474	150	330	6952041	200	186854	21066.8	46172	65.92	63.7038	SAMN28206129	JAMPJN000000000
B30-a	520847400	3472316	150	320	6951258	200	164395	21722.7	46586	65.93	74.9285	SAMN28206130	JAMPJM000000000
B32-a	391997700	2613318	150	563	6963300	200	81681	12368.2	25386	65.93	56.2948	SAMN28206131	JAMPJL000000000
B32-b	441971700	2946478	150	379	6952442	200	153400	18344.2	42100	65.93	63.5707	SAMN28206132	JAMPJK000000000
B33-a	386994000	2579960	150	480	6956920	200	100335	14493.6	33404	65.94	55.6272	SAMN28206133	JAMPJJ000000000
B33-b	328946100	2192974	150	398	6950916	200	130656	17464.6	35725	65.93	47.3241	SAMN28206134	JAMPJI000000000
L35-a	335778000	2238520	150	368	6949587	200	156726	18884.8	43982	65.93	48.3163	SAMN28206135	JAMPJH000000000
L37-a	276564000	1843760	150	451	6955056	200	113107	15421.4	33218	65.94	39.7645	SAMN28206136	JAMPJG000000000
L37-b	189735000	1264900	150	487	6941359	200	115577	14253.3	29943	65.93	27.334	SAMN28206137	JAMPJF000000000
L43-a	381955500	2546370	150	350	6945303	200	167609	19843.7	48202	65.92	54.9948	SAMN28206138	JAMPJE000000000
L43-b	348570300	2323802	150	553	6964759	200	113049	12594.5	25795	65.94	50.0477	SAMN28206139	JAMPJD000000000
L46-a	164372400	1095816	150	573	6945439	200	116862	12121.2	25422	65.95	23.6662	SAMN28206140	JAMPJC000000000
L46-b	135006300	900042	150	686	6932162	200	73628	10105.2	19134	65.93	19.4754	SAMN28206141	JAMPJB000000000
L55-a	143253600	955024	150	648	6935778	200	102737	10703.4	20674	65.94	20.6543	SAMN28206142	JAMPJA000000000
L55-b	236189100	1574594	150	471	6948044	200	93154	14751.7	32766	65.93	33.9936	SAMN28206143	JAMPIZ000000000
L55-c	336993000	2246620	150	545	6960559	200	87964	12771.7	27623	65.93	48.4146	SAMN28206144	JAMPIY000000000
