# Supplementary material for: Phenotypes of a Pseudomonas aeruginosa hypermutator lineage that emerged during prolonged mechanical ventilation in a patient without cystic fibrosis
Source: mSystems. 2023 Dec 22;9(1):e00484-23. doi: 10.1128/msystems.00484-23 (PMC10804958; doi:10.1128/msystems.00484-23)
Supplement: Table S2 — SNVs. [file msystems.00484-23-s0002.xlsx]

## Sheet: nsSNVs
Supplemental Table 2. Mutations in P. aeruginosa isolates
position	ref_base	locus_id	product	strand	gene_position	coodn_position	codon	L00-a	L02-a	L30-a	L30-b	L30-d	L30-e	L30-f	B30-a	B32-a	B32-b	B33-a	B33-b	L35-a	L37-a	L37-b	L43-a	L43-b	L46-a	L46-b	L55-a	L55-b	L55-c
16469	C	OPLDDDIH_00011	hypothetical protein [PA0007]	+	1501	1	CGG	R	R	R	R	R	R	R	R	R	R	R	R	R	R	R	R	R	R	R	R	W	R
18405	G	OPLDDDIH_00012	glycyl-tRNA synthetase beta chain [PA0008]	-	385	1	CCG	P	P	P	P	P	P	P	P	P	P	P	P	P	P	P	P	P	P	P	X	S	P
78599	A	OPLDDDIH_00067	putative transcriptional regulator [PA0056]	-	422	2	CTG	L	L	L	L	L	P	L	L	L	L	L	L	L	L	L	L	L	L	L	L	L	L
112294	T	OPLDDDIH_00098	hypothetical protein [PA0087]	+	37	1	TCG	S	S	S	S	S	S	S	S	S	S	S	S	S	S	S	S	S	S	P	S	S	S
112989	C	OPLDDDIH_00099	hypothetical protein [PA0088]	+	226	1	CTG	L	L	L	L	L	L	L	V	V	V	V	V	L	V	V	V	L	L	V	L	L	L
114441	A	OPLDDDIH_00099	hypothetical protein [PA0088]	+	1678	1	ACC	T	T	T	T	T	T	T	T	T	A	T	T	T	T	T	T	T	T	T	T	T	T
118185	C	OPLDDDIH_00101	ClpV1 [PA0090]	+	2560	1	CGG	R	R	R	R	R	W	R	R	R	R	R	R	R	R	R	R	R	R	R	R	R	R
121899	C	OPLDDDIH_00107	hypothetical protein [PA0093]	-	1085	2	GGC	G	G	G	G	G	G	G	G	G	G	G	G	G	D	D	G	G	G	G	G	G	G
142314	A	OPLDDDIH_00126	hypothetical protein [PA0112]	+	926	2	AAC	N	N	N	S	N	N	N	N	N	N	N	N	N	N	N	N	N	N	X	N	N	N
147851	C	OPLDDDIH_00133	putative dicarboxylate transporter [PA0119]	+	850	1	CAC	H	H	H	H	H	H	H	H	H	H	H	H	H	H	H	H	H	H	H	H	Y	H
148626	C	OPLDDDIH_00134	putative transcriptional regulator [PA0120]	+	242	2	GCG	A	A	A	A	A	V	A	A	A	A	A	A	A	A	A	A	A	A	A	A	A	A
151310	G	OPLDDDIH_00137	putative transcriptional regulator [PA0123]	-	127	1	CGC	R	R	R	R	R	C	R	R	R	R	R	R	R	R	R	R	R	R	R	R	R	R
172077	A	OPLDDDIH_00157	nonspecific ribonucleoside hydrolase [PA0143]	+	502	1	AAC	N	N	N	N	N	D	N	N	N	N	N	N	N	N	N	N	N	N	N	N	N	N
173165	C	OPLDDDIH_00158	Nucleoside-specific channel-forming protein Tsx	-	349	1	GAA	E	E	E	E	E	E	K	E	E	E	E	E	E	E	E	E	E	E	E	E	E	E
195366	C	OPLDDDIH_00177	putative transcriptional regulator [PA0163]	-	481	1	GAG	E	E	E	E	E	E	E	K	K	K	K	K	E	E	E	E	E	E	E	E	E	E
226356	C	OPLDDDIH_00204	putative acid phosphatase [PA0190]	+	95	2	CCG	P	P	P	L	P	L	L	L	L	L	L	L	P	L	L	L	P	X	X	P	X	P
250462	C	OPLDDDIH_00228	putative aldehyde dehydrogenase [PA0219]	+	722	2	ACC	T	T	T	T	T	T	T	T	T	T	T	T	T	T	T	T	T	T	I	T	T	T
263174	T	OPLDDDIH_00239	3-carboxy-cis,cis-muconate cycloisomerase [PA0230]	+	869	2	GTG	V	V	V	A	V	V	V	V	V	V	V	V	V	V	V	V	V	V	V	V	V	V
263482	G	OPLDDDIH_00239	3-carboxy-cis,cis-muconate cycloisomerase [PA0230]	+	1177	1	GAA	E	E	E	E	E	E	E	K	K	K	K	K	E	E	E	E	E	E	E	E	E	E
273340	C	OPLDDDIH_00249	putative porin [PA0240]	-	874	1	GGC	G	G	G	G	G	S	G	G	G	G	G	G	G	G	G	G	G	G	G	G	G	G
279245	C	OPLDDDIH_00253	hypothetical protein [PA0244]	-	466	1	GTC	V	V	V	V	V	V	V	I	I	I	I	I	V	V	V	V	V	V	V	V	V	V
326740	C	OPLDDDIH_00298	conserved hypothetical protein [PA0285]	-	164	2	GGC	G	G	G	D	G	G	G	G	G	G	G	G	G	G	G	G	G	G	G	G	G	G
344162	G	OPLDDDIH_00312	putrescine aminotransferase [PA0299]	+	905	2	GGG	G	G	G	G	G	G	G	G	G	G	G	G	G	G	G	G	G	E	G	G	G	G
356751	C	OPLDDDIH_00323	hypothetical protein [PA0309]	-	398	2	CGG	R	R	R	R	R	R	R	R	R	Q	R	R	R	R	R	R	R	R	R	R	R	R
370159	C	OPLDDDIH_00338	putative binding protein component of ABC transporter [PA0323]	-	493	1	GCG	A	A	A	A	A	T	A	A	A	A	A	A	A	A	A	A	A	A	A	A	A	A
408997	T	OPLDDDIH_00374	formamidopyrimidine-DNA glycosylase [PA0357]	+	788	2	GTG	V	V	V	V	V	V	V	A	A	A	A	A	V	V	V	V	V	V	V	V	V	V
479117	C	OPLDDDIH_00444	multidrug resistance operon repressor MexR [PA0424]	-	301	1	GGG	G	G	W	W	W	W	W	W	W	W	W	W	W	W	W	W	W	W	W	W	W	W
482716	C	OPLDDDIH_00446	Resistance-Nodulation-Cell Division (RND) multidrug efflux transporter MexB [PA0426]	+	1858	1	CGC	R	R	C	C	C	C	C	C	C	C	C	C	C	C	C	C	C	C	C	C	C	C
485808	C	OPLDDDIH_00448	putative ATP-dependent RNA helicase [PA0428]	-	1666	1	GGC	G	G	G	G	G	G	G	G	G	G	G	G	G	G	G	G	G	G	G	G	S	G
492974	A	OPLDDDIH_00454	hypothetical protein [PA0434]	+	344	2	TAC	Y	Y	Y	Y	Y	Y	Y	Y	Y	Y	Y	Y	Y	Y	Y	Y	Y	Y	C	Y	Y	Y
498817	A	OPLDDDIH_00458	cytosine permease [PA0438]	-	749	2	GTG	V	V	V	V	V	A	V	V	V	V	V	V	V	V	V	V	V	V	V	V	V	V
527303	C	OPLDDDIH_00478	hypothetical protein [PA0460]	+	434	2	ACC	T	T	T	T	T	I	T	T	T	T	T	T	T	T	T	T	T	T	T	T	T	T
532083	C	OPLDDDIH_00483	inner membrane protein CreD [PA0465]	+	599	2	GCG	A	A	A	A	A	A	A	A	A	A	A	A	A	A	A	A	A	A	V	A	A	A
534551	C	OPLDDDIH_00487	hypothetical protein [PA0468]	-	379	1	GTA	V	V	V	V	V	V	V	V	V	V	V	V	V	L	L	V	V	V	V	V	V	V
570379	C	OPLDDDIH_00524	putative acyl-CoA dehydrogenase [PA0507]	+	250	1	CAG	Q	Q	Q	Q	Q	Q	Q	Q	Q	Q	Q	Q	Q	Q	Q	Q	Q	Q	Q	Q	*	Q
572429	C	OPLDDDIH_00525	putative acyl-CoA dehydrogenase [PA0508]	+	230	2	CCG	P	P	P	P	P	P	P	P	P	P	P	P	P	L	L	L	P	P	X	P	P	P
607586	A	OPLDDDIH_00564	methionine adenosyltransferase [PA0546]	-	509	2	GTG	V	V	V	V	V	A	V	V	V	V	V	V	V	V	V	V	V	V	V	V	V	V
618854	A	OPLDDDIH_00576	conserved hypothetical protein [PA0558]	+	50	2	CAG	Q	Q	Q	Q	Q	Q	Q	Q	Q	Q	Q	Q	Q	Q	Q	R	Q	Q	Q	Q	Q	Q
626198	A	OPLDDDIH_00587	hypothetical protein [PA0570]	-	47	2	CTG	L	L	L	P	L	L	L	P	P	P	P	P	L	X	X	P	L	X	X	L	P	L
626562	C	OPLDDDIH_00588	hypothetical protein [PA0571]	-	287	2	GGC	G	G	G	G	G	G	G	G	G	G	G	G	G	G	G	G	G	D	G	G	G	G
640596	A	OPLDDDIH_00599	conserved hypothetical protein [PA0575]	-	3308	2	CTG	L	L	L	L	L	L	L	L	L	L	L	L	L	L	L	L	L	P	L	L	L	L
648069	A	OPLDDDIH_00602	conserved hypothetical protein [PA0578]	-	401	2	GTC	V	V	V	V	V	V	V	V	V	V	V	V	V	V	V	V	V	A	V	V	V	V
659431	A	OPLDDDIH_00614	bis(5'-nucleosyl)-tetraphosphatase [PA0590]	-	368	2	ATC	I	I	I	T	I	I	I	T	T	T	T	T	I	T	T	T	I	T	X	I	T	I
692255	A	OPLDDDIH_00646	Arsenical-resistance protein Acr3	-	958	1	TTC	F	F	F	F	F	F	F	F	F	F	L	F	F	F	F	F	F	F	F	F	F	F
713786	A	OPLDDDIH_00671	putative sulfate transporter [PA2563]	+	545	2	GAC	D	D	D	D	D	D	D	G	G	G	G	G	D	D	D	D	D	D	D	D	D	D
724828	A	OPLDDDIH_00682	hypothetical protein	+	305	2	GAC	D	D	D	D	D	D	D	D	D	D	D	D	D	G	G	D	D	D	D	D	D	D
750320	C	OPLDDDIH_00714	putative bacteriophage protein [PA0641]	+	536	2	CCG	P	P	P	P	P	P	L	P	P	P	P	P	P	P	P	P	P	P	P	P	P	P
759503	A	OPLDDDIH_00722	transcriptional regulator Vfr [PA0652]	-	158	2	ATC	I	I	I	I	I	I	I	T	T	T	T	T	I	T	T	T	I	T	X	I	T	I
761594	A	OPLDDDIH_00725	hypothetical protein [PA0655]	-	577	1	TTC	F	F	F	F	F	F	F	L	L	L	L	L	F	F	F	F	F	F	F	F	F	F
772438	A	OPLDDDIH_00737	conserved hypothetical protein [PA0667]	-	725	2	ATC	I	I	I	I	I	I	I	I	I	I	I	I	I	I	I	I	I	N	I	I	I	I
818631	T	OPLDDDIH_00791	excinuclease ABC subunit A [PA4234]	-	1435	1	ACC	T	T	T	T	T	T	A	T	T	T	T	T	T	T	T	T	T	T	T	X	T	T
866491	A	OPLDDDIH_00823	hypothetical protein [PA4202]	+	826	1	AGC	S	S	S	S	S	S	S	S	S	S	S	S	S	G	G	G	S	S	G	S	S	S
868450	A	OPLDDDIH_00825	hypothetical protein [PA4200]	-	314	2	CTG	L	L	L	L	L	L	L	L	L	L	L	L	L	P	P	L	L	L	L	L	L	L
868537	A	OPLDDDIH_00825	hypothetical protein [PA4200]	-	227	2	GTC	V	V	V	V	V	V	V	V	V	V	V	V	V	V	V	A	V	V	V	V	V	V
929447	C	OPLDDDIH_00876	putative toxin transporter [PA4143]	-	94	1	GCG	A	A	A	A	A	T	A	A	A	A	A	A	A	A	A	A	A	A	A	A	A	A
929938	A	OPLDDDIH_00877	putative secretion protein [PA4142]	-	869	2	GTT	V	V	V	V	V	V	V	V	V	V	V	V	V	V	V	V	V	V	X	V	A	V
953232	A	OPLDDDIH_00897	conserved hypothetical protein [PA4122]	-	211	1	TTC	F	F	F	F	F	F	F	F	F	F	F	F	F	F	F	F	F	F	L	F	F	F
977134	C	OPLDDDIH_00916	hypothetical protein [PA4099]	-	565	1	GGC	G	G	G	G	G	G	G	G	G	G	G	G	G	G	G	G	G	G	G	G	S	G
984451	A	OPLDDDIH_00924	4-hydroxyphenylacetate 3-monooxygenase large chain [PA4091]	-	901	1	TTC	F	F	F	F	F	F	L	F	F	F	F	F	F	F	F	F	F	F	F	F	F	F
990564	G	OPLDDDIH_00930	chaperone CupB2 [PA4085]	+	499	1	GGG	G	G	G	R	G	G	G	G	G	G	G	G	G	G	G	G	G	G	G	G	G	G
991305	C	OPLDDDIH_00931	usher CupB3 [PA4084]	+	418	1	CGA	R	R	R	R	R	R	R	R	R	R	R	R	R	R	*	R	R	R	R	R	R	R
996462	A	OPLDDDIH_00933	adhesive protein CupB5 [PA4082]	+	1970	2	AAC	N	N	N	N	N	S	N	N	N	N	N	N	N	N	N	N	N	N	N	N	N	N
1002592	C	OPLDDDIH_00937	putative nonribosomal peptide synthetase [PA4078]	-	1261	1	GCG	A	A	A	A	A	A	A	A	A	A	A	A	A	T	X	A	A	A	A	A	A	A
1013492	A	OPLDDDIH_00948	hypothetical protein	-	250	1	TTC	F	F	F	F	F	L	F	F	F	F	F	F	F	F	F	F	F	F	F	F	F	F
1015958	G	OPLDDDIH_00951	hypothetical protein [PA4065]	-	515	2	ACG	T	T	T	M	T	T	T	M	M	M	M	M	T	M	M	M	T	M	M	T	M	T
1024111	A	OPLDDDIH_00961	GTP cyclohydrolase II / 3,4-dihydroxy-2-butanone 4-phosphate synthase [PA4054]	+	782	2	GAC	D	D	D	G	D	D	D	D	D	D	D	D	D	D	D	D	D	D	D	D	D	D
1028147	C	OPLDDDIH_00967	hypothetical protein [PA4048]	+	398	2	GCG	A	A	A	V	A	V	V	V	V	V	V	V	A	V	V	V	A	V	V	A	V	A
1031942	C	OPLDDDIH_00971	1-deoxyxylulose-5-phosphate synthase [PA4044]	-	421	1	GCC	A	A	A	A	A	A	A	A	A	A	A	A	A	A	A	A	A	A	A	A	T	A
1084921	T	OPLDDDIH_01019	penicillin-binding protein 2 [PA4003]	+	1768	1	TCC	S	S	P	S	P	S	S	S	S	S	S	S	S	S	S	S	S	S	S	S	S	S
1099456	C	OPLDDDIH_01033	leucyl-tRNA synthetase [PA3987]	-	734	2	GGC	G	G	G	G	G	G	G	D	D	D	D	D	G	D	D	D	G	X	D	G	D	G
1129341	A	OPLDDDIH_01063	hypothetical protein [PA3958]	-	383	2	GTC	V	V	V	V	V	V	V	V	V	V	V	V	V	V	V	A	V	V	V	V	V	V
1133596	C	OPLDDDIH_01068	conserved hypothetical protein [PA3953]	-	107	2	GGC	G	G	G	G	G	G	G	G	G	G	G	G	G	G	G	G	G	G	G	G	D	G
1148224	G	OPLDDDIH_01080	hypothetical protein [PA3941]	+	416	2	CGC	R	R	R	R	R	R	R	R	R	R	R	H	R	R	R	R	R	R	R	R	R	R
1156781	A	OPLDDDIH_01088	putative choline transporter [PA3933]	-	1412	2	CTG	L	L	L	L	L	P	L	L	L	L	L	L	L	L	L	L	L	L	L	L	L	L
1163057	C	OPLDDDIH_01092	cyanide insensitive terminal oxidase [PA3929]	+	839	2	CCG	P	P	P	L	P	P	P	L	L	L	L	L	P	L	L	L	P	L	L	P	L	P
1170312	A	OPLDDDIH_01098	hypothetical protein [PA3923]	+	1249	1	ACC	T	T	T	T	T	T	T	T	T	T	T	T	T	T	T	A	T	T	T	T	T	T
1170784	T	OPLDDDIH_01098	hypothetical protein [PA3923]	+	1721	2	GTG	V	V	V	V	V	V	A	V	V	V	V	V	V	V	V	V	V	V	V	V	V	V
1182659	T	OPLDDDIH_01108	molybdopterin converting factor, large subunit [PA3916]	+	257	2	CTG	L	L	L	L	L	L	L	L	L	L	L	L	L	L	L	P	L	L	L	L	L	L
1191326	A	OPLDDDIH_01115	Extracelullar DNA degradation protein, EddB [PA3909]	+	2243	2	GAC	D	D	D	D	D	D	D	D	D	D	G	D	D	D	D	D	D	D	D	D	D	D
1193094	C	OPLDDDIH_01117	hypothetical protein [PA3907]	-	155	2	CGT	R	R	R	R	R	R	R	R	R	H	R	R	R	R	R	R	R	R	R	R	R	R
1241619	A	OPLDDDIH_01163	NAD(P)H-dependent anabolic L-arginine dehydrogenase, DauB [PA3862]	-	68	2	GTC	V	V	V	V	V	V	V	A	V	V	V	V	V	V	V	V	V	V	V	V	V	V
1247107	A	OPLDDDIH_01167	putative amino acid-binding protein [PA3858]	+	596	2	CAG	Q	Q	Q	Q	Q	Q	Q	Q	Q	Q	Q	Q	Q	Q	Q	Q	Q	R	Q	Q	Q	Q
1321949	A	OPLDDDIH_01246	hypothetical protein	-	506	2	GTT	V	V	V	A	V	V	V	V	V	V	V	V	V	V	V	V	V	V	V	V	V	V
1333786	C	OPLDDDIH_01254	ATP-dependent DNA helicase Rep	+	679	1	CCT	P	P	P	P	P	P	P	P	P	P	P	P	P	P	P	P	P	P	P	P	S	P
1341635	T	OPLDDDIH_01261	secretion protein SecD [PA3821]	+	1123	1	TAC	Y	Y	Y	Y	Y	Y	Y	Y	Y	Y	Y	Y	Y	Y	Y	Y	Y	Y	Y	Y	H	Y
1361021	A	OPLDDDIH_01283	conserved hypothetical protein [PA3799]	+	740	2	TAC	Y	Y	Y	Y	Y	Y	C	Y	Y	Y	Y	Y	Y	Y	Y	Y	Y	Y	Y	Y	Y	Y
1362325	C	OPLDDDIH_01284	putative aminotransferase [PA3798]	+	266	2	ACC	T	T	T	T	T	T	T	T	T	T	T	T	T	T	T	T	T	I	T	T	T	T
1365177	C	OPLDDDIH_01287	putative oxidoreductase [PA3795]	-	574	1	GAC	D	D	D	D	D	D	D	D	D	D	D	D	D	D	D	D	D	N	D	D	D	D
1376135	A	OPLDDDIH_01298	hypothetical protein [PA3784]	+	340	1	ACG	T	T	T	T	T	T	T	T	T	T	T	T	T	T	T	T	T	T	T	T	A	T
1380749	C	OPLDDDIH_01304	hypothetical protein [PA3779]	-	1005	3	ATG	M	M	M	M	M	M	M	M	M	M	I	M	M	M	M	M	M	M	M	M	M	M
1384879	T	OPLDDDIH_01307	putative transcriptional regulator [PA3776]	-	293	2	CAC	H	H	H	R	H	R	R	R	R	R	R	R	H	R	R	R	H	X	X	H	X	H
1386225	C	OPLDDDIH_01309	putative acetylpolyamine aminohydrolase [PA3774]	-	964	1	GGC	G	G	G	G	G	G	S	G	G	G	G	G	G	G	G	G	G	G	X	G	G	G
1387996	A	OPLDDDIH_01310	hypothetical protein [PA3773]	-	380	2	CTC	L	L	L	L	L	L	L	L	L	L	L	L	L	L	L	L	L	P	L	L	L	L
1415165	A	OPLDDDIH_01332	phosphoribosylglycinamide formyltransferase 2 [PA3751]	+	224	2	AAG	K	K	K	K	K	K	K	K	K	K	K	K	K	R	R	R	K	K	R	K	K	K
1415453	C	OPLDDDIH_01332	phosphoribosylglycinamide formyltransferase 2 [PA3751]	+	512	2	CCC	P	P	P	P	P	P	P	P	P	P	P	P	P	P	P	P	P	L	P	P	P	P
1431435	C	OPLDDDIH_01348	threonine synthase [PA3735]	+	178	1	CGC	R	R	R	R	R	R	R	R	R	R	R	R	R	R	R	R	R	R	R	R	C	R
1444157	C	OPLDDDIH_01356	hypothetical protein [PA3728]	+	3836	2	ACG	T	T	T	M	T	T	T	T	T	T	T	T	T	T	T	T	T	T	T	T	T	T
1452128	C	OPLDDDIH_01362	hypothetical protein [PA3722]	+	206	2	GCC	A	A	A	G	A	G	G	G	G	G	G	G	A	G	G	G	A	G	G	A	G	A
1461928	T	OPLDDDIH_01371	hypothetical protein [PA3712]	+	317	2	CTG	L	L	L	P	L	P	P	P	P	P	P	P	L	P	P	P	L	P	X	L	P	L
1473389	G	OPLDDDIH_01379	putative chemotaxis sensor/effector fusion protein [PA3704]	+	2209	1	GGT	G	G	G	S	G	G	G	S	S	S	S	S	G	S	S	S	G	S	S	G	S	G
1530713	A	OPLDDDIH_01434	conserved hypothetical protein [PA3649]	+	166	1	ACC	T	T	T	T	T	T	T	A	T	T	T	T	T	T	T	T	T	T	T	T	T	T
1533597	A	OPLDDDIH_01435	outer membrane protein Opr86 [PA3648]	+	1627	1	ACC	T	T	T	T	T	T	T	T	T	T	A	T	T	T	T	T	T	T	T	T	T	T
1553523	A	OPLDDDIH_01453	putative transcriptional regulator [PA3630]	-	758	2	CTG	L	L	L	L	L	L	P	L	L	L	L	L	L	L	L	L	L	L	L	L	L	L
1558990	C	OPLDDDIH_01459	L-isoaspartate protein carboxylmethyltransferase type II [PA3624]	+	217	1	CCG	P	P	P	P	P	P	P	S	S	S	S	S	P	P	P	P	P	P	P	P	P	P
1565160	T	OPLDDDIH_01464	hypothetical protein [PA3619]	-	848	2	AAC	N	N	N	N	N	N	N	N	N	N	S	N	N	N	N	N	N	N	N	N	N	N
1578877	A	OPLDDDIH_01477	conserved hypothetical protein [PA3606]	+	299	2	GAC	D	D	D	G	D	D	D	D	D	D	D	D	D	D	D	D	D	D	D	D	D	D
1589981	A	OPLDDDIH_01489	putative transcriptional regulator [PA3594]	-	766	1	TAC	Y	Y	Y	Y	Y	H	Y	Y	Y	Y	Y	Y	Y	Y	Y	Y	Y	Y	Y	Y	Y	Y
1594012	A	OPLDDDIH_01492	putative enoyl-CoA hydratase/isomerase [PA3591]	+	140	2	CAC	H	H	H	H	H	H	H	H	H	H	R	H	H	H	H	H	H	H	H	H	H	H
1601916	A	OPLDDDIH_01499	glycerol-3-phosphate dehydrogenase [PA3584]	-	1043	2	CTC	L	L	L	L	L	P	L	L	L	L	L	L	L	L	L	L	L	L	L	L	L	L
1696924	C	OPLDDDIH_01580	putative decarboxylase [PA3506]	+	290	2	ACC	T	T	T	T	T	T	T	T	T	T	T	I	T	T	T	T	T	T	T	T	T	T
1702712	A	OPLDDDIH_01586	conserved hypothetical protein [PA3500]	+	539	2	CAC	H	H	H	H	H	H	H	H	H	H	H	R	H	H	H	H	H	H	H	H	H	H
1709837	C	OPLDDDIH_01595	putative ferredoxin [PA3491]	-	2147	2	CGG	R	R	R	R	R	Q	R	R	R	R	R	R	R	R	R	R	R	R	X	X	R	R
1742987	C	OPLDDDIH_01621	conserved hypothetical protein [PA3465]	-	1162	1	GGC	G	G	G	G	G	G	G	S	S	S	S	S	G	G	G	G	G	G	G	G	G	G
1743598	C	OPLDDDIH_01621	conserved hypothetical protein [PA3465]	-	551	2	GGC	G	G	G	G	G	G	D	G	G	G	G	G	G	G	G	G	G	G	G	G	G	G
1762893	A	OPLDDDIH_01634	malate:quinone oxidoreductase [PA3452]	-	86	2	GTG	V	V	V	A	V	V	V	V	V	V	V	V	V	V	V	V	V	V	V	V	V	V
1766699	T	OPLDDDIH_01639	putative ATP-binding component of ABC transporter [PA3447]	+	386	2	CTG	L	L	L	L	L	L	L	L	L	L	L	P	L	L	L	L	L	L	L	L	L	L
1778801	A	OPLDDDIH_01656	putative aldolase [PA3430]	+	305	2	CAC	H	H	H	H	H	H	H	H	H	H	H	H	H	R	H	H	H	H	H	H	H	H
1820120	C	OPLDDDIH_01696	nitrous-oxide reductase precursor [PA3392]	-	932	2	AGC	S	S	S	S	S	S	S	S	S	S	S	S	S	S	S	S	S	S	S	S	N	S
1822365	A	OPLDDDIH_01697	regulatory protein NosR [PA3391]	-	877	1	TAT	Y	Y	Y	Y	Y	Y	Y	Y	Y	Y	H	Y	Y	Y	Y	Y	Y	Y	Y	Y	Y	Y
1856554	A	OPLDDDIH_01736	D-serine dehydratase [PA3357]	-	736	1	TTC	F	F	F	L	F	L	L	L	L	L	L	L	F	L	L	L	F	X	X	F	L	F
1857205	A	OPLDDDIH_01736	D-serine dehydratase [PA3357]	-	85	1	TTC	F	F	F	L	F	L	L	L	L	L	L	L	F	L	L	L	F	L	L	F	L	F
1862954	C	OPLDDDIH_01743	hypothetical protein [PA3350]	-	598	1	GCC	A	A	A	A	A	A	A	T	T	T	T	T	A	A	A	A	A	A	A	A	A	A
1873970	C	OPLDDDIH_01753	hypothetical protein [PA3340]	+	265	1	CGC	R	R	R	R	R	R	R	R	R	R	R	R	R	R	R	R	R	C	R	R	R	R
1893599	A	OPLDDDIH_01766	putative non-ribosomal peptide synthetase [PA3327]	-	1321	1	TTC	F	F	F	F	F	F	L	F	F	F	F	F	F	F	F	F	F	F	F	F	F	F
1925959	A	OPLDDDIH_01795	hypothetical protein [PA3301]	-	95	2	CTG	L	L	L	L	L	L	L	L	L	L	L	L	L	L	L	L	L	L	L	L	P	L
1933515	C	OPLDDDIH_01799	putative ATP-dependent helicase [PA3297]	+	3097	1	CCC	P	P	P	P	P	P	P	P	P	P	P	S	P	P	P	P	P	P	P	P	P	P
1948457	A	OPLDDDIH_01811	hypothetical protein [PA3284]	+	116	2	TAC	Y	Y	Y	Y	Y	C	Y	Y	Y	Y	Y	Y	Y	Y	Y	Y	Y	Y	Y	Y	Y	Y
2000533	C	OPLDDDIH_01862	hypothetical protein [PA3237]	-	55	1	GCC	A	A	A	A	A	A	A	T	T	T	T	T	A	A	A	A	A	A	A	A	A	A
2028743	C	OPLDDDIH_01894	putative permease of ABC transporter [PA3211]	-	1108	1	GCC	A	A	A	A	A	A	A	T	T	T	T	T	A	A	A	A	A	A	A	A	A	A
2032095	C	OPLDDDIH_01897	conserved hypothetical protein [PA3208]	+	131	2	CCC	P	P	P	P	P	L	P	P	P	P	P	P	P	P	P	P	P	P	P	P	P	P
2036639	C	OPLDDDIH_01904	conserved hypothetical protein [PA3201]	-	529	1	GGC	G	G	G	G	G	G	S	G	G	G	G	G	G	G	G	G	G	G	G	G	G	G
2041487	C	OPLDDDIH_01909	hypothetical protein [PA3196]	+	448	1	CCG	P	P	P	P	P	P	P	P	P	P	P	P	P	S	S	P	P	P	P	P	P	P
2059652	C	OPLDDDIH_01926	hypothetical protein [PA3180]	-	245	2	GGC	G	G	G	G	G	G	G	G	G	G	G	D	G	G	G	G	G	G	G	G	G	G
2071356	C	OPLDDDIH_01938	DNA gyrase subunit A [PA3168]	+	248	2	ACC	T	T	T	T	T	T	T	T	T	T	T	T	T	I	I	I	T	I	I	T	I	T
2085711	A	OPLDDDIH_01948	hypothetical protein	+	341	2	GAA	E	E	E	E	E	E	E	E	E	E	E	G	E	E	E	E	E	E	E	E	E	E
2093920	A	OPLDDDIH_01955	glycosyltransferase WbpL [PA3145]	+	757	1	ACC	T	T	A	T	T	T	T	T	T	T	T	T	T	T	T	T	T	T	T	T	T	T
2102451	C	OPLDDDIH_01962	putative secretion protein [PA3136]	-	469	1	GCC	A	A	A	A	A	A	T	A	A	A	A	A	A	A	A	A	A	A	A	A	A	A
2104929	A	OPLDDDIH_01964	glutamyl-tRNA synthetase [PA3134]	+	950	2	AAG	K	K	K	K	K	K	K	K	K	K	K	K	K	K	K	R	K	K	K	K	K	K
2105385	A	OPLDDDIH_01964	glutamyl-tRNA synthetase [PA3134]	+	1406	2	CAG	Q	Q	Q	Q	Q	Q	Q	Q	Q	Q	Q	Q	Q	Q	Q	Q	Q	R	Q	Q	Q	Q
2115203	A	OPLDDDIH_01980	putative transcriptional regulator [PA3122]	-	800	2	ATC	I	I	I	T	I	I	I	I	I	I	I	I	I	I	I	I	I	I	I	I	I	I
2117638	C	OPLDDDIH_01982	3-isopropylmalate dehydratase small subunit [PA3120]	+	38	2	CCG	P	P	P	L	P	P	P	L	L	L	L	L	P	L	L	L	P	L	X	P	L	P
2125797	C	OPLDDDIH_01988	tRNA-pseudouridine synthase I [PA3114]	+	341	2	GCG	A	A	A	V	A	A	A	V	V	V	V	V	A	V	X	V	A	V	X	A	V	A
2138981	G	OPLDDDIH_02000	general secretion pathway protein F [PA3102]	+	22	1	GCC	A	A	A	A	A	A	A	A	A	A	A	A	A	T	A	A	A	A	A	A	A	A
2163255	A	OPLDDDIH_02024	conserved hypothetical protein [PA3081]	+	292	1	ACC	T	T	T	T	T	T	T	T	T	T	T	T	T	A	T	T	T	T	T	T	T	T
2172364	A	OPLDDDIH_02029	putative serine protease [PA3535]	+	2005	1	AGC	S	S	S	S	S	S	S	S	S	S	S	S	S	S	S	S	S	S	S	S	G	S
2174621	T	OPLDDDIH_02031	hypothetical protein [PA3075]	-	1435	1	ACC	T	T	T	T	T	T	T	T	T	T	A	T	T	T	T	T	T	T	T	T	T	T
2175562	A	OPLDDDIH_02031	hypothetical protein [PA3075]	-	494	2	CTG	L	L	L	L	L	L	L	L	L	L	L	L	L	L	L	L	L	L	L	L	P	L
2179590	C	OPLDDDIH_02035	hypothetical protein [PA3071]	-	664	1	GAC	D	D	D	D	D	D	D	N	N	N	N	N	D	N	N	N	D	N	X	D	N	D
2203063	C	OPLDDDIH_02051	hypothetical protein [PA3056]	+	295	1	CCG	P	P	P	P	P	P	P	P	P	P	P	P	P	P	P	S	P	P	P	P	P	P
2214434	C	OPLDDDIH_02061	conserved hypothetical protein [PA3046]	+	325	1	CCT	P	P	P	P	P	S	P	P	P	P	P	P	P	P	P	P	P	P	P	P	P	P
2216913	C	OPLDDDIH_02063	putative two-component sensor [PA3044]	+	1396	1	CGG	R	R	R	W	R	W	W	W	W	W	W	W	R	W	W	W	R	W	W	R	W	R
2274244	A	OPLDDDIH_02117	soluble pyridine nucleotide transhydrogenase [PA2991]	+	427	1	ATC	I	I	I	V	I	V	V	V	V	V	V	V	I	V	V	V	I	V	V	I	V	I
2274275	C	OPLDDDIH_02117	soluble pyridine nucleotide transhydrogenase [PA2991]	+	458	2	TCG	S	S	S	S	S	L	S	S	S	S	S	S	S	S	S	S	S	S	S	S	S	S
2276044	C	OPLDDDIH_02119	hypothetical protein	-	239	2	CGG	R	R	R	R	R	R	R	R	R	R	R	R	R	R	Q	R	R	R	R	R	R	R
2287496	C	OPLDDDIH_02132	UDP-N-acetylpyruvoylglucosamine reductase [PA2977]	+	695	2	GCC	A	A	A	A	A	A	A	A	A	A	A	A	A	A	V	A	A	A	A	A	A	A
2287682	T	OPLDDDIH_02132	UDP-N-acetylpyruvoylglucosamine reductase [PA2977]	+	881	2	GTA	V	V	V	V	V	V	V	V	V	V	V	V	G	V	V	V	V	V	V	V	V	V
2299612	C	OPLDDDIH_02144	beta-ketoacyl-acyl carrier protein synthase II [PA2965]	+	380	2	CCG	P	P	P	P	P	P	P	P	P	P	P	P	P	L	L	P	P	P	P	P	P	P
2320509	C	OPLDDDIH_02166	cobalamin biosynthetic protein CobN [PA2944]	+	818	2	CCG	P	P	P	P	P	P	P	P	P	L	P	P	P	P	P	P	P	P	P	P	P	P
2334891	A	OPLDDDIH_02179	putative major facilitator superfamily (MFS) transporter [PA2933]	-	646	1	TTC	F	F	F	F	F	F	F	F	F	F	F	F	F	F	F	F	F	F	F	F	L	F
2339548	T	OPLDDDIH_02185	hypothetical protein	+	380	2	GTA	V	V	V	V	V	V	V	V	V	V	A	V	V	V	V	V	V	V	V	V	V	V
2360332	C	OPLDDDIH_02205	cobalamin biosynthetic protein CbiD [PA2908]	-	955	1	GCC	A	A	A	T	A	A	A	A	A	A	A	A	A	A	A	A	A	A	A	A	A	A
2366748	A	OPLDDDIH_02210	precorrin-3 methylase CobJ [PA2903]	+	1061	2	CAG	Q	Q	Q	Q	Q	Q	Q	Q	Q	Q	R	Q	Q	Q	Q	Q	Q	Q	Q	Q	Q	Q
2371295	G	OPLDDDIH_02216	putative transcriptional regulator [PA2897]	+	337	1	GGC	G	G	G	G	G	G	G	G	G	G	G	G	G	G	G	G	G	G	G	G	S	G
2372966	A	OPLDDDIH_02217	putative sigma-70 factor, ECF subfamily [PA2896]	+	289	1	ACC	T	T	T	A	T	T	T	T	T	T	T	T	T	T	T	T	T	T	T	T	T	T
2373776	C	OPLDDDIH_02218	hypothetical protein [PA2895]	+	467	2	GCG	A	A	A	V	A	A	A	V	V	V	V	V	A	V	X	V	A	X	X	A	X	A
2392066	C	OPLDDDIH_02234	putative transcriptional regulator [PA2879]	+	788	2	CCG	P	P	P	P	P	L	P	P	P	P	P	P	P	P	P	P	P	X	P	P	P	P
2394435	A	OPLDDDIH_02237	orotidine 5'-phosphate decarboxylase [PA2876]	+	566	2	GAC	D	D	D	D	D	D	D	D	D	D	D	D	D	D	D	D	D	D	D	D	G	D
2421972	A	OPLDDDIH_02268	conserved hypothetical protein [PA2847]	+	139	1	ACC	T	T	T	T	T	T	T	T	T	T	T	T	T	T	T	A	T	T	T	T	T	T
2432618	C	OPLDDDIH_02278	putative outer membrane protein precursor [PA2837]	-	1262	2	CGC	R	R	R	R	R	R	R	R	R	R	R	H	R	R	R	R	R	R	R	R	R	R
2446008	C	OPLDDDIH_02291	putative sensor/response regulator hybrid [PA2824]	-	992	2	AGC	S	S	S	N	S	N	N	N	N	N	N	N	S	X	X	N	S	X	X	S	N	S
2447488	A	OPLDDDIH_02292	conserved hypothetical protein [PA2823]	+	407	2	CAA	Q	Q	Q	Q	Q	Q	Q	Q	Q	Q	Q	R	Q	Q	Q	Q	Q	Q	Q	Q	Q	Q
2451453	C	OPLDDDIH_02301	hypothetical protein	-	343	1	GGC	G	G	G	G	G	G	G	G	G	G	G	G	G	G	G	G	G	G	G	G	S	G
2462822	A	OPLDDDIH_02314	putative ATP-binding component of ABC transporter [PA2812]	+	632	2	CAC	H	H	H	H	H	H	H	H	H	H	H	H	H	H	H	H	H	H	H	H	R	H
2468173	C	OPLDDDIH_02321	hypothetical protein [PA2805]	-	169	1	GTC	V	V	V	V	V	V	I	V	V	V	V	V	V	V	V	V	V	V	V	V	V	V
2473423	A	OPLDDDIH_02328	putative two-component response regulator [PA2798]	+	1019	2	GAT	D	D	D	D	D	D	D	D	D	D	D	D	D	D	D	D	D	D	G	D	D	D
2517683	A	OPLDDDIH_02374	conserved hypothetical protein [PA2776]	-	1202	2	TTC	F	F	F	F	F	F	F	F	F	F	F	F	F	S	F	F	F	F	F	F	F	F
2525525	C	OPLDDDIH_02386	putative enoyl-CoA hydratase/isomerase [PA2767]	-	532	1	GGC	G	G	G	G	G	G	G	S	G	G	G	G	G	G	G	G	G	G	G	G	G	G
2587546	G	OPLDDDIH_02460	hypothetical protein	+	106	1	GCC	A	A	A	A	A	A	A	A	A	A	A	A	A	A	A	A	A	A	T	A	A	A
2632331	A	OPLDDDIH_02496	hypothetical protein	+	1301	2	AAC	N	N	N	N	N	N	N	N	N	N	N	N	N	N	N	N	N	N	N	N	S	N
2642558	C	OPLDDDIH_02503	hypothetical protein	-	2981	2	CGC	R	R	R	R	R	H	R	R	R	R	R	R	R	R	R	R	R	R	R	R	R	R
2729348	A	OPLDDDIH_02584	hypothetical protein [PA5471]	-	514	1	TGG	W	W	W	W	W	R	W	W	W	W	W	W	W	W	W	W	W	W	W	W	W	W
2765556	C	OPLDDDIH_02615	ATP-binding protease component ClpA [PA2620]	+	1505	2	ACC	T	T	T	T	T	T	T	T	T	T	T	T	T	T	T	T	T	T	T	T	I	T
2766063	T	OPLDDDIH_02615	ATP-binding protease component ClpA [PA2620]	+	2012	2	CTC	L	L	L	L	L	L	L	P	P	L	P	P	L	L	L	L	L	L	L	L	L	L
2782745	C	OPLDDDIH_02633	putative thiosulfate sulfurtransferase [PA2603]	-	20	2	CGC	R	R	R	R	R	R	R	R	R	R	R	R	R	R	R	R	R	R	R	R	H	R
2793040	C	OPLDDDIH_02644	putative periplasmic spermidine/putrescine-binding protein [PA2592]	-	1054	1	GTC	V	V	V	I	V	V	V	I	I	I	I	I	V	I	I	I	V	X	I	V	I	V
2880575	A	OPLDDDIH_02718	putative Resistance-Nodulation-Cell Division (RND) efflux transporter [PA2527]	+	3016	1	ACC	T	T	T	T	T	T	T	T	T	T	T	T	T	T	T	T	T	A	T	T	T	T
2893026	C	OPLDDDIH_02726	Resistance-Nodulation-Cell Division (RND) divalent metal cation efflux transporter CzcA [PA2520]	+	1940	2	GCG	A	A	A	A	A	A	A	A	A	A	A	A	A	A	A	A	A	A	A	A	V	A
2931446	C	OPLDDDIH_02765	hypothetical protein [PA2481]	+	659	2	TCC	S	S	S	F	S	S	S	F	F	F	F	F	S	F	F	F	S	F	F	S	F	S
2942729	A	OPLDDDIH_02776	gentisate 1,2-dioxygenase [PA2470]	-	854	2	GTC	V	V	V	V	V	V	V	V	V	V	V	A	V	V	V	V	V	V	V	V	V	V
3015620	A	OPLDDDIH_02817	sigma factor PvdS [PA2426]	-	212	2	GTC	V	V	A	A	A	A	A	A	A	A	A	A	A	A	A	A	A	A	A	A	A	A
3016662	C	OPLDDDIH_02818	PvdG [PA2425]	+	188	2	GCC	A	A	A	A	A	A	A	V	V	V	V	V	A	A	A	A	A	A	A	A	A	A
3032839	A	OPLDDDIH_02822	hypothetical protein [PA2421]	-	677	2	ATC	I	I	I	T	I	I	I	T	T	T	T	T	I	T	T	T	I	T	T	I	T	I
3042368	A	OPLDDDIH_02830	L-2,4-diaminobutyrate:2-ketoglutarate 4-aminotransferase, PvdH [PA2413]	+	728	2	GAG	E	E	E	E	E	E	E	E	E	E	E	E	E	G	G	E	E	E	E	E	E	E
3099165	C	OPLDDDIH_02857	3-oxo-C12-homoserine lactone acylase PvdQ [PA2385]	+	1171	1	CGC	R	R	R	R	R	R	R	R	R	R	R	C	R	R	R	R	R	R	R	R	R	R
3186065	A	OPLDDDIH_02931	AmbB [PA2305]	+	2783	2	CAC	H	H	H	H	H	R	H	H	H	H	H	X	H	H	H	H	H	X	X	H	H	H
3187967	C	OPLDDDIH_02932	AmbC [PA2304]	+	907	1	CGG	R	R	R	R	R	W	R	R	R	R	R	R	R	R	R	R	R	R	R	R	R	R
3195489	A	OPLDDDIH_02934	AmbE [PA2302]	+	6305	2	GAG	E	E	E	E	E	E	E	G	E	E	E	E	E	E	E	E	E	X	X	X	E	E
3202098	T	OPLDDDIH_02941	hypothetical protein [PA2293]	+	956	2	GTG	V	V	V	V	V	V	V	V	V	V	V	V	V	V	V	V	V	V	A	V	V	V
3213238	A	OPLDDDIH_02951	hypothetical protein [PA2283]	-	1049	2	TTC	F	F	F	F	F	F	F	F	F	F	F	F	F	F	F	F	F	F	F	F	S	F
3231319	C	OPLDDDIH_02969	gluconate dehydrogenase [PA2265]	-	115	1	GGC	G	G	G	S	G	S	S	S	S	S	S	S	G	S	S	S	G	X	S	G	S	G
3245809	A	OPLDDDIH_02982	putative AGCS sodium/alanine/glycine symporter [PA2252]	-	130	1	TTC	F	F	F	F	F	F	L	F	F	F	F	F	F	F	F	F	F	F	F	F	F	F
3250105	C	OPLDDDIH_02986	2-oxoisovalerate dehydrogenase (beta subunit) [PA2248]	-	691	1	GGC	G	G	G	G	G	G	G	G	G	G	G	G	G	G	G	G	G	G	G	S	G	G
3250582	A	OPLDDDIH_02986	2-oxoisovalerate dehydrogenase (beta subunit) [PA2248]	-	214	1	TCC	S	S	S	S	S	S	S	S	S	S	S	S	S	S	S	S	S	S	P	S	S	S
3322719	T	OPLDDDIH_03051	transport protein ExbD [PA0199]	+	320	2	GTC	V	V	V	V	V	V	V	V	V	V	V	V	G	V	V	V	V	V	V	V	V	V
3343496	C	OPLDDDIH_03064	hypothetical protein	-	656	2	CGG	R	R	R	R	R	R	R	R	R	R	R	R	R	R	R	Q	R	R	R	R	R	R
3369392	C	OPLDDDIH_03085	Resistance-Nodulation-Cell Division (RND) divalent metal cation efflux transporter CzcA [PA2520]	+	3112	1	CAG	Q	Q	Q	Q	Q	Q	Q	Q	Q	Q	Q	Q	Q	Q	Q	Q	Q	*	Q	Q	Q	Q
3372441	T	OPLDDDIH_03090	hypothetical protein	-	425	2	TAC	Y	Y	Y	C	Y	Y	Y	C	C	C	C	C	Y	C	C	C	Y	C	X	Y	C	Y
3416123	A	OPLDDDIH_03129	betaine aldehyde dehydrogenase [PA5373]	+	529	1	ACG	T	T	T	A	T	T	T	T	T	T	T	T	T	T	T	T	T	T	T	T	T	T
3416472	A	OPLDDDIH_03129	betaine aldehyde dehydrogenase [PA5373]	+	878	2	TAC	Y	Y	Y	Y	Y	Y	Y	Y	Y	Y	Y	Y	Y	Y	Y	Y	Y	Y	Y	Y	C	Y
3444268	C	OPLDDDIH_03152	hypothetical protein [PA2209]	+	691	1	CAC	H	H	H	H	H	H	H	Y	Y	Y	Y	X	H	X	X	Y	H	H	X	H	H	H
3458419	C	OPLDDDIH_03167	hydrogen cyanide synthase HcnB [PA2194]	-	896	2	AGC	S	S	S	S	S	N	S	S	S	S	S	S	S	S	S	S	S	S	S	S	S	S
3463269	T	OPLDDDIH_03172	hypothetical protein [PA2181]	-	356	2	GAG	E	E	E	E	E	E	E	E	E	G	E	E	E	E	E	E	E	E	X	E	E	E
3520724	C	OPLDDDIH_03228	usher CupA3 [PA2130]	-	2075	2	GGC	G	G	G	G	G	G	G	G	G	G	G	G	G	G	G	G	G	G	G	G	A	G
3566011	C	OPLDDDIH_03268	putative asparagine synthetase [PA2084]	-	493	1	GCG	A	A	A	A	A	A	A	A	A	A	A	A	A	A	A	A	A	A	A	A	T	A
3578287	C	OPLDDDIH_03278	hypothetical protein [PA2075]	+	212	2	GCC	A	A	A	V	A	A	A	V	V	V	V	V	A	X	X	V	A	X	X	A	V	A
3579156	A	OPLDDDIH_03278	hypothetical protein [PA2075]	+	1081	1	ACC	T	T	T	T	T	A	T	T	T	T	T	T	T	T	T	T	T	T	T	T	T	T
3594898	T	OPLDDDIH_03287	copper resistance protein B precursor [PA2064]	+	541	1	TGG	W	W	W	R	W	W	W	W	W	W	W	W	W	W	W	W	W	W	W	W	W	W
3624250	G	OPLDDDIH_03310	putative amino acid permease [PA2041]	-	1046	2	GCG	A	A	A	A	A	A	A	A	A	A	A	A	A	A	A	A	A	A	X	A	V	A
3632182	T	OPLDDDIH_03316	hypothetical protein [PA2034]	-	40	1	ACG	T	T	T	T	T	T	T	T	T	T	T	T	T	T	T	T	T	A	T	T	T	T
3642947	G	OPLDDDIH_03330	putative transcriptional regulator [PA2020]	-	400	1	CAA	Q	Q	Q	Q	Q	Q	*	Q	Q	Q	Q	Q	Q	Q	Q	Q	Q	Q	Q	Q	Q	Q
3665431	G	OPLDDDIH_03348	3-hydroxybutyrate dehydrogenase [PA2003]	+	265	1	GGC	G	G	G	S	G	S	S	S	S	S	S	S	G	S	S	S	G	S	X	G	S	G
3692281	G	OPLDDDIH_03375	hypothetical protein [PA1977]	+	139	1	GCC	A	A	A	T	A	A	A	A	A	A	A	A	A	A	A	A	A	A	A	A	A	A
3709736	T	OPLDDDIH_03388	hypothetical protein	-	13	1	ACT	T	T	T	T	T	T	T	T	T	T	T	T	T	T	T	T	T	A	T	T	T	T
3717796	T	OPLDDDIH_03394	hypothetical protein	-	2192	2	TAC	Y	Y	Y	Y	Y	Y	Y	C	C	C	C	C	Y	Y	Y	Y	Y	Y	Y	Y	Y	Y
3725195	T	OPLDDDIH_03402	hypothetical protein	-	223	1	ACC	T	T	T	T	T	T	T	T	T	T	T	T	T	A	A	A	T	T	A	T	T	T
3734725	T	OPLDDDIH_03415	Putative DNA repair helicase RadD	-	112	1	ACG	T	T	T	T	T	T	T	A	T	T	T	T	T	T	T	T	T	T	T	T	T	T
3737374	G	OPLDDDIH_03421	hypothetical protein	+	97	1	GGC	G	G	G	G	G	G	G	G	G	G	G	G	G	G	G	S	G	G	G	G	G	G
3777453	A	OPLDDDIH_03467	hypothetical protein [PA1941]	+	1693	1	AGC	S	S	S	S	S	S	S	S	S	S	S	S	S	S	S	G	S	S	S	S	S	S
3791562	T	OPLDDDIH_03479	conserved hypothetical protein [PA1926]	-	2048	2	GAC	D	D	D	D	D	D	D	G	G	G	G	G	D	D	D	D	D	D	D	D	D	D
3798741	G	OPLDDDIH_03483	putative TonB-dependent receptor [PA1922]	-	1552	1	CGG	R	R	R	R	R	W	R	R	R	R	R	R	R	R	R	R	R	R	R	R	R	R
3800180	G	OPLDDDIH_03483	putative TonB-dependent receptor [PA1922]	-	113	2	CCG	P	P	P	P	P	P	P	L	L	L	L	L	P	P	P	P	P	P	P	P	P	P
3884310	G	OPLDDDIH_03557	conserved hypothetical protein [PA1854]	+	937	1	GGG	G	G	G	R	G	G	G	G	G	G	G	G	G	G	G	G	G	G	G	G	G	G
3893909	T	OPLDDDIH_03567	hypothetical protein [PA1844]	+	46	1	TGG	W	W	W	W	W	R	W	W	W	W	W	W	W	W	W	W	W	W	W	W	W	W
3903027	G	OPLDDDIH_03575	sulfite reductase [PA1838]	+	1633	1	GAG	E	E	E	K	E	E	E	K	K	K	K	K	E	K	K	K	E	K	X	E	K	E
3927602	A	OPLDDDIH_03601	membrane-bound lytic murein transglycosylase D precursor [PA1812]	+	641	2	TAC	Y	Y	Y	Y	Y	C	Y	Y	Y	Y	Y	Y	Y	Y	Y	Y	Y	Y	Y	Y	Y	Y
3959542	T	OPLDDDIH_03631	putative bacteriophage protein [PA0638]	-	472	1	ATG	M	M	M	M	M	M	M	V	V	V	V	V	M	M	M	M	M	M	M	M	M	M
4015912	G	OPLDDDIH_03713	hypothetical protein [PA1789]	+	380	2	CGG	R	R	R	Q	R	Q	Q	Q	Q	Q	Q	Q	R	Q	X	Q	R	Q	Q	R	Q	R
4016044	T	OPLDDDIH_03713	hypothetical protein [PA1789]	+	512	2	GTG	V	V	V	A	V	V	V	V	V	V	V	V	V	V	V	V	V	V	V	V	V	V
4024311	G	OPLDDDIH_03719	nitrate transporter [PA1783]	+	1142	2	GGC	G	G	G	D	G	D	D	D	D	D	D	D	G	D	D	D	G	D	D	G	D	G
4036481	G	OPLDDDIH_03729	CmaX protein [PA1773]	-	190	1	CTC	L	L	L	L	L	L	L	L	L	L	F	L	L	L	L	L	L	L	L	L	L	L
4038847	A	OPLDDDIH_03732	phosphoenolpyruvate synthase [PA1770]	-	2062	1	TTC	F	F	F	F	F	F	F	L	L	L	L	L	F	L	X	L	F	L	L	F	L	F
4082293	T	OPLDDDIH_03773	conserved hypothetical protein [PA1730]	-	184	1	ACC	T	T	T	T	T	A	T	T	T	T	T	T	T	T	T	T	T	T	T	T	T	T
4115657	T	OPLDDDIH_03814	conserved hypothetical protein [PA1689]	-	1145	2	TAC	Y	Y	Y	Y	Y	Y	Y	Y	Y	Y	Y	Y	Y	C	Y	Y	Y	Y	Y	Y	Y	Y
4130627	A	OPLDDDIH_03832	hypothetical protein [PA1672]	+	289	1	ACG	T	T	T	T	T	A	T	T	T	T	T	T	T	T	T	T	T	T	T	T	T	T
4143551	G	OPLDDDIH_03842	putative ClpA/B-type protease [PA1662]	-	755	2	GCC	A	A	A	V	A	V	V	V	V	V	V	V	A	X	V	V	A	V	X	A	V	A
4178541	C	OPLDDDIH_03871	hypothetical protein [PA1639]	-	71	2	GGC	G	G	G	G	G	G	D	G	G	G	G	G	G	G	G	G	G	G	G	G	G	G
4216441	G	OPLDDDIH_03906	hypothetical protein [PA1604]	+	303	3	TGG	W	W	W	W	W	W	W	W	W	W	W	W	W	W	W	W	W	W	W	W	*	W
4231618	T	OPLDDDIH_03921	succinyl-CoA synthetase alpha chain [PA1589]	-	772	1	ACC	T	T	T	T	T	T	T	T	T	T	T	T	T	A	A	T	T	T	T	T	T	T
4232627	T	OPLDDDIH_03922	succinyl-CoA synthetase beta chain [PA1588]	-	929	2	AAC	N	N	N	N	N	N	N	N	N	N	N	N	N	N	N	N	N	N	N	N	S	N
4297084	C	OPLDDDIH_03983	DNA ligase [PA1529]	-	628	1	GCC	A	A	A	T	A	T	T	T	T	T	T	T	A	T	T	T	A	X	X	A	T	A
4317518	T	OPLDDDIH_03999	hypothetical protein [PA1513]	+	272	2	GTG	V	V	V	A	V	V	V	V	V	V	V	V	V	V	V	V	V	V	V	V	V	V
4325707	T	OPLDDDIH_04005	hypothetical protein [PA1509]	+	395	2	GTG	V	V	V	V	V	A	V	V	V	V	V	V	V	V	V	V	V	V	V	V	V	V
4327904	G	OPLDDDIH_04007	putative transporter [PA1507]	+	494	2	GGC	G	G	G	G	G	G	G	D	G	G	G	G	G	G	G	G	G	G	G	G	G	G
4336750	A	OPLDDDIH_04015	conserved hypothetical protein [PA1499]	+	407	2	GAC	D	D	D	D	D	D	D	D	D	D	D	D	D	G	G	D	D	D	D	D	D	D
4337277	G	OPLDDDIH_04015	conserved hypothetical protein [PA1499]	+	934	1	GGC	G	G	G	G	G	G	G	S	S	S	S	S	G	G	G	G	G	G	G	G	G	G
4341763	T	OPLDDDIH_04019	hypothetical protein [PA1495]	+	536	2	CTG	L	L	L	L	L	L	L	L	L	L	L	L	L	L	L	L	L	L	X	L	P	L
4354883	G	OPLDDDIH_04030	putative transcriptional regulator [PA1484]	+	323	2	CGG	R	R	R	R	R	R	R	R	R	R	R	R	R	R	R	R	R	R	Q	R	R	R
4386268	G	OPLDDDIH_04064	conserved hypothetical protein [PA1450]	-	701	2	ACG	T	T	T	T	T	T	T	T	T	T	T	T	T	M	M	M	T	T	X	T	T	T
4398297	T	OPLDDDIH_04078	putative Resistance-Nodulation-Cell Division (RND) efflux transporter [PA1436]	-	2249	2	TAC	Y	Y	Y	C	Y	Y	Y	C	C	C	C	C	Y	C	C	C	Y	C	X	Y	C	Y
4405750	T	OPLDDDIH_04084	transcriptional regulator LasR [PA1430]	-	591	3	ATA	I	I	I	M	I	I	I	I	I	I	I	I	I	I	I	I	I	I	I	I	I	I
4405998	T	OPLDDDIH_04084	transcriptional regulator LasR [PA1430]	-	343	1	ACC	T	T	T	T	T	T	A	T	T	T	T	T	T	T	T	T	T	T	T	T	T	T
4406061	G	OPLDDDIH_04084	transcriptional regulator LasR [PA1430]	-	280	1	CAG	Q	Q	Q	Q	Q	Q	Q	Q	Q	Q	Q	Q	Q	Q	Q	Q	*	Q	Q	*	Q	*
4406267	A	OPLDDDIH_04084	transcriptional regulator LasR [PA1430]	-	74	2	ATG	M	K	K	K	K	K	K	K	K	K	K	K	K	K	K	K	K	K	K	K	K	K
4418972	G	OPLDDDIH_04095	putative transporter [PA1419]	+	280	1	GTC	V	V	V	I	V	I	I	I	I	I	I	I	V	I	I	I	V	X	I	V	I	V
4432553	G	OPLDDDIH_04106	hypothetical protein [PA1408]	+	1081	1	GGC	G	G	G	G	G	G	G	G	G	G	G	G	G	G	G	G	G	G	G	G	S	G
4460832	G	OPLDDDIH_04132	isocitrate dehydrogenase kinase/phosphatase [PA1376]	+	997	1	GGC	G	G	G	G	G	G	G	G	G	G	G	G	G	G	G	S	G	G	G	G	G	G
4469160	T	OPLDDDIH_04137	putative siderophore receptor [PA1365]	-	1532	2	CAG	Q	Q	Q	R	Q	R	R	R	R	R	R	R	Q	R	X	R	Q	R	R	X	R	Q
4479921	G	OPLDDDIH_04150	conserved hypothetical protein [PA1352]	+	88	1	GCC	A	A	A	A	A	A	A	A	A	A	A	T	A	A	A	A	A	A	A	A	A	A
4488126	T	OPLDDDIH_04158	hypothetical protein [PA1345]	-	322	1	AGC	S	S	S	S	S	S	S	S	S	S	S	S	S	S	S	S	S	S	S	S	G	S
4491708	T	OPLDDDIH_04162	amino acid ABC transporter membrane protein [PA1341]	+	167	2	GTG	V	V	V	V	V	V	V	V	V	V	V	V	V	A	V	V	V	V	V	V	V	V
4500651	G	OPLDDDIH_04169	putative oxidoreductase [PA1334]	+	388	1	GTC	V	V	V	V	V	V	V	V	V	I	V	V	V	V	X	V	V	V	V	V	V	V
4504789	T	OPLDDDIH_04173	putative short-chain dehydrogenase [PA1330]	-	326	2	AAC	N	N	N	N	N	N	N	N	N	N	S	N	N	N	N	N	N	N	N	N	N	N
4522947	G	OPLDDDIH_04190	putative major facilitator superfamily (MFS) transporter [PA1313]	-	857	2	CCC	P	P	P	P	P	L	P	P	P	P	P	P	P	P	P	P	P	P	P	P	P	P
4554128	T	OPLDDDIH_04221	putative major facilitator superfamily (MFS) transporter [PA1282]	+	1048	1	TCC	S	S	S	S	S	S	S	P	P	P	P	P	S	P	P	P	S	X	X	S	P	S
4556501	G	OPLDDDIH_04224	nicotinate-nucleotide--dimethylbenzimidazole phosphoribosyltransferase [PA1279]	-	425	2	GCG	A	A	A	A	A	A	V	A	A	A	A	A	A	A	A	A	A	A	A	X	A	A
4566560	A	OPLDDDIH_04233	hypothetical protein [PA1270]	-	1187	2	GTG	V	V	V	V	V	V	A	V	V	V	V	V	V	V	V	V	V	V	V	V	V	V
4573621	G	OPLDDDIH_04240	putative transcriptional regulator [PA1264]	+	329	2	CGT	R	R	R	R	R	H	R	R	R	R	R	R	R	R	R	R	R	R	R	R	R	R
4582956	G	OPLDDDIH_04249	hypothetical protein [PA1255]	+	292	1	GCC	A	A	A	A	A	A	A	T	A	A	A	A	A	A	A	A	A	A	A	A	A	A
4597552	T	OPLDDDIH_04259	hypothetical protein [PA1245]	-	170	2	GAC	D	D	D	D	D	D	D	D	D	G	D	D	D	D	D	D	D	D	D	D	D	D
4613859	T	OPLDDDIH_04271	hypothetical protein [PA1242]	-	704	2	GAC	D	D	D	D	D	D	D	D	D	D	D	G	D	D	D	D	D	X	D	D	D	D
4621151	C	OPLDDDIH_04278	putative major facilitator superfamily (MFS) transporter [PA1236]	+	1078	1	CGC	R	R	R	R	R	R	C	R	R	R	R	R	R	R	R	R	R	R	R	R	R	R
4626726	A	OPLDDDIH_04285	putative transcriptional regulator [PA1229]	+	95	2	AAC	N	N	N	N	N	N	N	N	N	N	N	N	N	N	N	N	N	S	N	N	N	N
4636932	T	OPLDDDIH_04294	hypothetical protein [PA1220]	+	1177	1	TGG	W	W	W	W	W	R	W	W	W	W	W	W	W	W	W	W	W	W	W	X	W	W
4716608	T	OPLDDDIH_04374	putative transcriptional regulator [PA1182]	+	173	2	CTC	L	L	L	L	L	P	L	L	L	L	L	L	L	L	L	L	L	L	L	L	L	L
4741496	T	OPLDDDIH_04395	rRNA methyltransferase [PA1161]	+	178	1	TTC	F	F	F	L	F	F	F	F	F	F	F	F	F	F	F	F	F	F	F	F	F	F
4762346	G	OPLDDDIH_04408	putative amino acid permease [PA1147]	+	781	1	GTG	V	V	V	V	V	V	V	V	V	V	V	V	V	V	V	V	V	V	V	V	M	V
4768940	G	OPLDDDIH_04414	putative transcriptional regulator [PA1141]	+	182	2	CGC	R	R	R	R	R	R	R	R	R	R	R	R	R	R	R	H	R	R	R	R	R	R
4770152	T	OPLDDDIH_04415	conserved hypothetical protein [PA1140]	+	355	1	TTC	F	F	F	F	F	F	F	F	F	F	F	F	F	F	F	F	F	F	F	F	L	F
4772371	G	OPLDDDIH_04417	putative transcriptional regulator [PA1138]	-	176	2	CCG	P	P	P	L	P	P	P	L	L	L	L	L	P	L	L	L	P	L	L	P	L	P
4787414	G	OPLDDDIH_04435	diguanylate cyclase TpbB [PA1120]	+	26	2	GGT	G	G	G	G	G	G	G	G	G	G	G	D	G	G	G	G	G	G	G	G	G	G
4825319	T	OPLDDDIH_04471	Carnitine monooxygenase oxygenase subunit	-	320	2	AAC	N	N	N	S	N	N	N	N	N	N	N	N	N	N	N	N	N	N	N	N	N	N
4828986	T	OPLDDDIH_04476	ArnB [PA3552]	-	565	1	ACC	T	T	T	T	T	A	T	T	T	T	T	T	T	T	T	T	T	T	T	T	T	T
4832327	G	OPLDDDIH_04478	flagellar hook-associated protein 1 FlgK [PA1086]	-	901	1	CTC	L	L	L	L	L	F	L	L	L	L	L	L	L	L	L	L	L	L	L	L	L	L
4856788	T	OPLDDDIH_04504	hypothetical protein [PA1060]	-	676	1	ACG	T	T	T	T	T	A	T	T	T	T	T	T	T	T	T	T	T	T	T	T	T	T
4874565	T	OPLDDDIH_04520	hypothetical protein [PA1045]	-	1378	1	AGC	S	S	S	G	S	G	G	G	G	G	G	G	S	G	G	G	S	X	G	S	G	S
4884570	T	OPLDDDIH_04533	QuiP [PA1032]	+	1396	1	TGG	W	W	W	W	W	W	W	W	W	W	R	W	W	W	W	W	W	W	W	W	W	W
4891866	A	OPLDDDIH_04538	putative aldehyde dehydrogenase [PA1027]	-	305	2	GTC	V	V	V	V	V	V	V	V	V	V	V	V	V	A	A	V	V	V	V	V	V	V
4919545	T	OPLDDDIH_04567	anthranilate synthase component II [PA1002]	-	322	1	AGC	S	S	S	S	S	S	S	S	S	S	S	S	S	S	S	G	S	S	S	S	S	S
4936523	T	OPLDDDIH_04583	hypothetical protein [PA0988]	-	355	1	ACC	T	T	T	T	T	T	T	T	T	T	T	T	T	T	T	A	T	T	T	T	T	T
4952409	G	OPLDDDIH_04596	glutathione-regulated potassium-efflux system protein KefB [PA1207]	-	701	2	ACC	T	T	T	T	T	T	T	T	T	I	T	T	T	T	T	T	T	T	T	T	T	T
4956162	G	OPLDDDIH_04600	betaine aldehyde dehydrogenase [PA5373]	-	1136	2	CCC	P	P	P	P	P	P	P	L	L	L	L	L	P	P	P	P	P	P	P	P	P	P
4960993	G	OPLDDDIH_04603	putative dehydrogenase [PA4100]	+	1619	2	GGC	G	G	G	D	G	G	G	G	G	G	G	G	G	G	G	G	G	X	G	G	G	G
4962394	G	OPLDDDIH_04605	gentisate 1,2-dioxygenase [PA2470]	+	344	2	GGC	G	G	G	G	G	G	G	G	G	G	G	G	G	G	G	D	G	G	G	G	G	G
4967864	A	OPLDDDIH_04608	Tyrosine recombinase XerC	+	862	1	ACC	T	T	T	A	T	T	T	A	A	A	A	A	T	A	A	A	T	A	A	T	A	T
4976008	T	OPLDDDIH_04619	Holliday junction DNA helicase RuvB [PA0967]	-	791	2	CAC	H	H	H	H	H	H	H	H	H	H	H	H	H	H	H	H	H	R	H	H	H	H
4977831	T	OPLDDDIH_04621	Holliday junction resolvase RuvC [PA0965]	-	125	2	CAC	H	H	H	H	H	H	H	H	H	H	H	H	H	H	H	H	H	H	H	H	R	H
4978905	T	OPLDDDIH_04623	aspartyl-tRNA synthetase [PA0963]	-	1724	2	AAG	K	K	K	K	K	K	K	R	K	K	K	K	K	K	K	K	K	K	K	K	K	K
4984788	G	OPLDDDIH_04628	Basic amino acid, basic peptide and imipenem outer membrane porin OprD precursor [PA0958]	+	1017	3	TGG	W	W	*	*	*	*	*	*	*	*	*	*	*	*	*	*	*	*	*	*	*	*
4990659	C	OPLDDDIH_04636	putative ribonuclease [PA0951]	-	778	1	GCG	A	A	A	T	A	A	A	A	A	A	A	A	A	A	A	A	A	A	A	A	A	A
5001299	A	OPLDDDIH_04651	conserved hypothetical protein [PA0937]	-	371	2	CTG	L	L	L	L	L	P	L	L	L	L	L	L	L	L	L	L	L	L	L	L	L	L
5003907	A	OPLDDDIH_04654	GTP pyrophosphokinase [PA0934]	-	2156	2	ATT	I	I	I	T	I	I	I	T	T	T	T	T	I	T	T	T	I	T	T	I	T	I
5019483	C	OPLDDDIH_04664	hypothetical protein [PA0924]	+	1303	1	CAG	Q	Q	Q	Q	Q	Q	Q	Q	Q	Q	Q	Q	Q	*	*	Q	Q	Q	Q	Q	Q	Q
5046671	G	OPLDDDIH_04694	succinylglutamate 5-semialdehyde dehydrogenase [PA0898]	-	1054	1	CCG	P	P	P	P	P	P	P	S	S	S	S	S	P	P	P	P	P	P	P	P	P	P
5067270	T	OPLDDDIH_04713	putative acyl-CoA dehydrogenase [PA0879]	-	511	1	ACG	T	T	T	T	T	T	T	T	T	T	A	T	T	T	T	T	T	T	T	T	T	T
5077001	T	OPLDDDIH_04722	aromatic amino acid aminotransferase [PA0870]	+	112	1	TAC	Y	Y	Y	Y	Y	Y	H	Y	Y	Y	Y	Y	Y	Y	Y	Y	Y	Y	Y	Y	Y	Y
5086502	G	OPLDDDIH_04732	hypothetical protein [PA0861]	-	1334	2	CCG	P	P	P	P	P	P	P	L	P	P	P	P	P	P	P	P	P	P	P	P	P	P
5094659	T	OPLDDDIH_04739	hypothetical protein [PA0855]	+	869	2	CTG	L	L	L	L	L	L	L	P	P	P	P	P	L	L	L	L	L	L	X	X	L	L
5120982	T	OPLDDDIH_04761	hypothetical protein [PA0833]	-	478	1	ACC	T	T	T	T	T	T	T	A	A	A	A	A	T	T	T	T	T	T	T	T	T	T
5124181	T	OPLDDDIH_04764	hypothetical protein [PA0830]	+	730	1	TAC	Y	Y	Y	H	Y	H	H	H	H	H	H	H	Y	H	H	H	Y	H	H	Y	H	Y
5165678	A	OPLDDDIH_04824	hypothetical protein	+	341	2	CAC	H	H	H	R	H	R	R	R	R	R	R	R	H	R	R	R	H	R	R	H	R	H
5169635	T	OPLDDDIH_04828	hypothetical protein [PA0826]	+	451	1	TTC	F	F	F	F	F	F	F	F	F	F	F	F	F	F	F	L	F	F	F	F	F	F
5202810	A	OPLDDDIH_04860	propionate catabolic protein PrpD [PA0792]	+	1276	1	AGC	S	S	S	S	S	S	S	S	S	S	S	S	S	S	S	S	S	S	G	S	S	S
5203464	G	OPLDDDIH_04861	putative transcriptional regulator [PA0791]	-	322	1	CGG	R	R	R	W	R	W	W	W	W	W	W	W	R	W	W	W	R	W	W	R	W	R
5213638	G	OPLDDDIH_04870	putative transcriptional regulator [PA0784]	+	593	2	GGC	G	G	G	G	G	G	G	G	G	G	G	G	G	G	G	G	G	G	D	G	G	G
5217659	T	OPLDDDIH_04872	proline dehydrogenase PutA [PA0782]	-	1463	2	AAC	N	N	N	N	N	N	N	N	S	N	N	N	N	N	N	N	N	N	N	N	N	N
5220792	T	OPLDDDIH_04873	hypothetical protein [PA0781]	+	1208	2	GTG	V	V	V	V	V	V	A	V	V	V	V	V	V	V	V	V	V	V	V	V	V	V
5249675	T	OPLDDDIH_04903	conserved hypothetical protein [PA0752]	+	140	2	CTG	L	L	L	L	L	L	L	P	P	P	P	P	L	L	L	L	L	L	X	L	L	L
5265923	T	OPLDDDIH_04919	hypothetical protein [PA0737]	-	326	2	AAC	N	N	N	N	N	N	N	N	N	N	N	N	N	S	N	N	N	N	N	N	N	N
5266444	G	OPLDDDIH_04920	hypothetical protein	-	64	1	CCG	P	P	P	P	P	A	P	P	P	P	P	P	P	P	P	P	P	P	P	P	P	P
5270361	G	OPLDDDIH_04925	hypothetical protein [PA0732]	+	607	1	GCC	A	A	A	A	A	A	A	A	A	A	A	A	A	A	A	A	A	T	A	A	A	A
5276619	G	OPLDDDIH_04935	putative transcriptional regulator [PA0708]	+	250	1	GGC	G	G	G	G	G	G	G	S	S	S	S	S	G	G	G	G	G	G	G	G	G	G
5306581	T	OPLDDDIH_04955	hypothetical protein [PA0690]	-	2594	2	CAG	Q	Q	Q	Q	Q	Q	R	Q	Q	Q	Q	Q	Q	Q	Q	Q	Q	Q	Q	Q	Q	Q
5317190	T	OPLDDDIH_04961	hypothetical protein	-	695	2	AAC	N	N	N	N	N	S	N	N	N	N	N	N	N	N	N	N	N	N	N	N	N	N
5319961	G	OPLDDDIH_04965	hypothetical protein [PA0679]	-	385	1	CAG	Q	Q	Q	Q	Q	Q	Q	Q	Q	Q	Q	Q	Q	Q	Q	Q	Q	Q	*	Q	Q	Q
5337505	C	OPLDDDIH_04978	exonuclease SbcD [PA4281]	+	908	2	GCC	A	A	A	A	A	A	V	A	A	A	A	A	A	A	A	A	A	A	A	A	A	A
5338503	T	OPLDDDIH_04979	putative exonuclease [PA4282]	+	668	2	CTG	L	L	L	P	L	L	L	L	L	L	L	L	L	L	L	L	L	L	L	L	L	L
5365788	C	OPLDDDIH_04996	TadD [PA4299]	-	527	2	GGC	G	G	G	G	G	G	G	G	G	G	G	G	G	G	G	D	G	G	G	G	G	G
5369749	C	OPLDDDIH_05000	TadZ [PA4303]	-	811	1	GCC	A	A	A	T	A	T	T	T	T	T	T	T	A	T	X	T	A	T	T	A	T	A
5389662	G	OPLDDDIH_05016	hypothetical protein [PA4318]	+	719	2	GGC	G	G	G	D	G	D	D	D	D	D	D	D	G	D	D	D	G	D	X	G	D	G
5406882	G	OPLDDDIH_05032	putative transport protein [PA4334]	-	11	2	TCC	S	S	S	S	S	S	S	F	F	F	F	F	S	S	S	S	S	S	S	S	S	S
5415251	G	OPLDDDIH_05041	putative major facilitator superfamily (MFS) transporter [PA4343]	-	281	2	ACG	T	T	T	T	T	T	T	T	T	T	T	T	T	T	T	T	T	M	T	T	T	T
5484901	T	OPLDDDIH_05109	cell division protein FtsQ [PA4409]	-	79	1	AGC	S	S	S	S	S	S	S	G	S	S	S	S	S	S	S	S	S	S	S	S	S	S
5495139	C	OPLDDDIH_05118	penicillin-binding protein 3 [PA4418]	-	1511	2	CGC	R	R	R	H	R	H	H	H	H	H	H	H	R	H	H	H	R	H	H	R	H	R
5495550	T	OPLDDDIH_05118	penicillin-binding protein 3 [PA4418]	-	1100	2	TAC	Y	Y	Y	Y	Y	Y	Y	C	C	C	C	C	Y	Y	Y	Y	Y	Y	Y	Y	Y	Y
5508808	T	OPLDDDIH_05134	putative oxidoreductase [PA4434]	+	313	1	TTC	F	F	F	F	F	F	F	F	F	F	F	F	F	L	L	L	F	F	L	F	F	F
5552131	T	OPLDDDIH_05177	cytoplasmic axial filament protein [PA4477]	-	275	2	CAG	Q	Q	Q	Q	Q	Q	Q	Q	Q	R	Q	Q	Q	Q	Q	Q	Q	Q	Q	Q	Q	Q
5589190	G	OPLDDDIH_05208	putative transcriptional regulator [PA4508]	+	88	1	GGC	G	G	G	S	G	G	G	G	G	G	G	G	G	G	G	G	G	G	G	G	G	G
5592822	A	OPLDDDIH_05212	lipopolysaccharide biosynthetic protein LpxO1 [PA4512]	+	757	1	ACC	T	T	T	T	T	A	T	T	T	T	T	T	T	T	T	T	T	T	T	T	T	T
5624154	G	OPLDDDIH_05238	type 4 fimbrial biogenesis protein PilB [PA4526]	+	1072	1	GTG	V	V	V	M	V	M	M	M	M	M	M	M	V	M	M	M	V	M	M	V	M	V
5640035	T	OPLDDDIH_05253	hypothetical protein [PA4541]	+	4279	1	TGA	*	*	*	*	*	*	*	*	*	*	*	*	*	*	*	*	*	R	*	*	*	*
5640750	T	OPLDDDIH_05254	chromosome partitioning protein Soj [PA5563]	+	346	1	TCC	S	S	S	P	S	S	S	P	P	P	P	P	S	P	P	P	S	P	P	S	P	S
5675247	G	OPLDDDIH_05292	Toxin coregulated pilus biosynthesis protein E	+	939	3	TGG	W	W	W	W	W	*	W	W	W	W	W	W	W	W	W	W	W	W	W	W	W	W
5716660	A	OPLDDDIH_05343	hypothetical protein	+	412	1	ACC	T	T	T	T	T	T	T	T	T	T	T	T	T	T	T	T	T	T	T	T	A	T
5762812	G	OPLDDDIH_05387	GTP-binding protein Obg [PA4566]	-	955	1	CGC	R	R	R	R	R	R	R	C	R	R	R	R	R	R	R	R	R	R	R	R	R	R
5773712	T	OPLDDDIH_05398	hypothetical protein [PA4577]	-	95	2	CAT	H	H	H	H	H	H	R	H	H	H	H	H	H	H	H	H	H	H	H	H	H	H
5794868	T	OPLDDDIH_05417	putative ATP-binding component of ABC transporter [PA4595]	-	1580	2	TAC	Y	Y	Y	Y	Y	C	Y	Y	Y	Y	Y	Y	Y	Y	Y	Y	Y	Y	Y	Y	Y	Y
5794949	T	OPLDDDIH_05417	putative ATP-binding component of ABC transporter [PA4595]	-	1499	2	GAC	D	D	D	D	D	D	D	D	D	D	D	D	D	D	D	D	D	D	D	D	G	D
5816170	G	OPLDDDIH_05432	DNA repair protein RadA [PA4609]	-	353	2	CCG	P	P	P	P	P	P	P	P	P	P	P	P	P	P	P	P	P	L	P	P	P	P
5839474	T	OPLDDDIH_05449	hypothetical protein [PA4625]	-	1283	2	TAC	Y	Y	Y	Y	Y	C	Y	Y	Y	Y	Y	Y	Y	Y	Y	Y	Y	Y	Y	Y	Y	Y
5843359	G	OPLDDDIH_05452	lysine-specific permease [PA4628]	+	109	1	GCC	A	A	A	A	A	A	A	A	A	A	A	A	A	A	A	T	A	A	A	A	A	A
5905690	G	OPLDDDIH_05515	ferric iron-binding periplasmic protein HitA [PA4687]	+	163	1	GGC	G	G	G	S	G	S	S	S	S	S	S	S	G	S	S	S	G	S	S	G	S	G
5950537	A	OPLDDDIH_05554	suppressor protein DksA [PA4723]	+	323	2	TAC	Y	Y	Y	Y	Y	Y	Y	C	C	C	C	C	Y	Y	Y	Y	Y	Y	Y	Y	Y	Y
5967393	T	OPLDDDIH_05567	hypothetical protein [PA4735]	+	991	1	TTC	F	F	F	F	F	F	F	F	F	F	F	F	F	F	F	F	F	F	F	F	L	F
6060605	G	OPLDDDIH_05664	2,4-dienoyl-CoA reductase FadH2 [PA4814]	+	31	1	GCT	A	A	A	A	A	A	A	A	A	A	A	A	A	A	A	A	A	A	T	A	A	A
6075761	G	OPLDDDIH_05677	hypothetical protein [PA4826]	-	80	2	CCC	P	P	P	P	P	P	P	P	P	P	P	P	P	P	P	P	P	P	P	P	L	P
6099184	G	OPLDDDIH_05699	3-dehydroquinate dehydratase [PA4846]	+	62	2	GGC	G	G	G	G	G	G	D	G	G	G	G	G	G	G	G	G	G	G	G	G	G	G
6103214	G	OPLDDDIH_05703	ribosomal protein L11 methyltransferase [PA4850]	+	730	1	GGC	G	G	G	G	G	G	G	S	S	S	S	S	G	G	G	G	G	G	G	G	G	G
6153830	T	OPLDDDIH_05753	putative aldehyde dehydrogenase [PA4899]	-	1346	2	AAC	N	N	N	N	N	N	S	N	N	N	N	N	N	N	N	N	N	N	N	N	N	N
6159698	G	OPLDDDIH_05757	putative major facilitator superfamily (MFS) transporter [PA4903]	-	860	2	ACC	T	T	T	T	T	T	T	T	T	T	T	T	T	T	T	T	T	T	T	T	I	T
6188265	A	OPLDDDIH_05782	conserved hypothetical protein [PA4928]	-	530	2	ATC	I	I	I	I	I	I	I	I	I	I	I	N	I	I	I	I	I	I	I	I	I	I
6190693	G	OPLDDDIH_05783	hypothetical protein [PA4929]	+	1687	1	GCC	A	A	A	A	A	T	A	A	A	A	A	A	A	A	A	A	A	A	A	A	A	A
6204161	G	OPLDDDIH_05796	conserved hypothetical protein [PA4939]	-	62	2	GCG	A	A	A	A	A	A	A	A	A	V	A	A	A	A	A	A	A	A	A	A	A	A
6209885	T	OPLDDDIH_05803	DNA mismatch repair protein MutL [PA4946]	-	1415	2	CAC	H	H	H	L	H	L	L	L	L	L	L	L	H	L	L	L	H	L	L	H	L	H
6232625	G	OPLDDDIH_05821	topoisomerase IV subunit A [PA4964]	-	1480	1	CGC	R	R	R	R	R	R	R	R	R	R	R	R	R	R	R	R	R	R	C	R	R	R
6236160	T	OPLDDDIH_05824	topoisomerase IV subunit B [PA4967]	-	1376	2	GAG	E	E	E	E	E	E	E	E	E	E	E	E	E	E	E	E	E	E	E	E	G	E
6242015	T	OPLDDDIH_05830	thiamin biosynthesis protein ThiC [PA4973]	-	1250	2	AAG	K	K	K	K	K	K	R	K	K	K	K	K	K	K	K	K	K	K	K	K	K	K
6253364	T	OPLDDDIH_05838	putative amino acid permease [PA4981]	-	1352	2	TAC	Y	Y	Y	Y	Y	Y	Y	Y	Y	Y	Y	Y	Y	C	C	Y	Y	Y	Y	Y	Y	Y
6282471	T	OPLDDDIH_05862	putative glycosyl transferase [PA5004]	-	206	2	GAC	D	D	D	G	D	D	D	G	G	G	G	G	D	G	G	G	D	G	X	D	G	D
6285977	G	OPLDDDIH_05864	hypothetical protein [PA5006]	-	23	2	GCC	A	A	A	A	A	A	A	A	A	A	A	A	A	A	A	A	A	A	A	A	V	A
6290909	G	OPLDDDIH_05870	heptosyltransferase II [PA5012]	-	599	2	GCC	A	A	A	A	A	V	A	A	A	A	A	A	A	A	A	A	A	A	A	A	A	A
6326947	G	OPLDDDIH_05893	glutamate synthase small chain [PA5035]	-	344	2	GCC	A	A	A	A	A	A	A	V	V	V	V	V	A	A	A	A	A	A	A	A	A	A
6336145	T	OPLDDDIH_05898	Type 4 fimbrial biogenesis outer membrane protein PilQ precursor [PA5040]	-	1325	2	GAC	D	D	G	D	G	D	D	D	D	D	D	D	D	D	D	D	D	D	D	D	D	D
6367487	T	OPLDDDIH_05928	transport protein TatC [PA5070]	+	683	2	GTG	V	V	V	V	V	V	V	V	V	V	V	V	V	V	V	V	V	V	V	V	A	V
6373292	T	OPLDDDIH_05934	putative binding protein component of ABC transporter [PA5076]	-	310	1	ACC	T	T	T	A	T	A	A	A	A	A	A	A	T	A	A	A	T	A	A	T	A	T
6375077	A	OPLDDDIH_05935	periplasmic glucans biosynthesis protein MdoH [PA5077]	-	1348	1	TCC	S	S	S	S	S	S	S	S	S	S	S	S	S	S	S	P	S	S	S	S	S	S
6429058	G	OPLDDDIH_05980	hypothetical protein [PA5121]	-	2030	2	ACC	T	T	T	T	T	T	T	T	T	T	T	T	T	T	T	T	T	I	T	T	T	T
6433423	T	OPLDDDIH_05983	two-component sensor NtrB [PA5124]	+	689	2	ATC	I	I	I	I	I	T	I	I	I	I	I	I	I	I	I	I	I	I	I	I	I	I
6450840	T	OPLDDDIH_06001	hypothetical protein	-	184	1	ATC	I	I	I	V	I	V	V	V	V	V	V	V	I	V	V	V	I	V	V	I	V	I
6452599	G	OPLDDDIH_06004	hypothetical protein [PA5144]	+	181	1	GGT	G	G	G	G	G	G	S	G	G	G	G	G	G	G	G	G	G	G	G	G	G	G
6476322	T	OPLDDDIH_06022	hypothetical protein	-	1079	2	GAC	D	D	D	D	D	G	D	D	D	D	D	D	D	D	D	D	D	D	D	D	D	D
6479561	G	OPLDDDIH_06024	hypothetical protein	-	161	2	TCA	S	S	S	S	S	S	S	S	S	S	S	L	S	S	S	S	S	S	S	S	S	S
6501516	T	OPLDDDIH_06044	putative two-component response regulator [PA5166]	+	10	1	TTC	F	F	F	F	F	F	F	F	F	F	F	F	F	F	F	F	F	L	F	F	F	F
6548333	G	OPLDDDIH_06086	putative phosphate transporter [PA5207]	-	644	2	ACG	T	T	T	M	T	T	T	M	M	M	M	M	T	M	M	M	T	M	M	T	M	T
6559581	G	OPLDDDIH_06095	putative permease of ABC iron transporter [PA5216]	-	928	1	CAG	Q	Q	Q	Q	Q	Q	Q	Q	Q	Q	Q	Q	Q	Q	Q	*	Q	Q	Q	X	Q	Q
6567736	T	OPLDDDIH_06103	aminopeptidase P [PA5224]	-	1268	2	AAC	N	N	N	N	N	N	N	N	N	N	N	N	N	N	N	N	N	S	N	N	N	N
6594534	A	OPLDDDIH_06128	hypothetical protein [PA5248]	-	1811	2	GTG	V	V	V	V	V	V	V	A	A	A	A	A	V	A	A	A	V	A	A	V	A	V
6607536	T	OPLDDDIH_06141	porphobilinogen deaminase [PA5260]	-	878	2	GAC	D	D	D	G	D	G	G	G	G	G	G	G	D	G	G	G	D	G	G	D	G	D
6666775	T	OPLDDDIH_06192	Na(+)/H(+) antiporter NhaA	-	881	2	CAC	H	H	H	H	H	H	H	R	R	R	R	R	H	H	H	H	H	H	H	H	H	H
6691722	G	OPLDDDIH_06210	hypothetical protein	+	1449	3	TGG	W	W	W	W	W	W	W	*	*	*	*	*	W	W	W	W	W	W	W	W	W	W
6705544	G	OPLDDDIH_06220	hypothetical protein [PA5294]	+	419	2	GGC	G	G	G	G	G	G	G	G	G	G	G	G	G	G	G	D	G	G	G	G	G	G
6728727	T	OPLDDDIH_06238	putative aldehyde dehydrogenase [PA5312]	-	550	1	ACC	T	T	T	T	T	T	T	T	T	T	T	T	T	A	A	A	T	T	A	T	T	T
6730613	G	OPLDDDIH_06239	putative pyridoxal-dependent aminotransferase [PA5313]	+	1108	1	GTC	V	V	V	V	V	V	V	I	I	I	I	I	V	V	V	V	V	V	V	V	V	V
6737103	T	OPLDDDIH_06247	Phosphoglucosamine mutase	+	575	2	CTG	L	L	L	L	L	L	L	L	L	L	L	L	L	L	L	L	L	L	P	L	L	L
6741024	T	OPLDDDIH_06249	putative transcriptional regulator [PA5324]	-	149	2	GAC	D	D	D	D	D	D	G	D	D	D	D	D	D	D	D	D	D	D	D	D	D	D
6779297	T	OPLDDDIH_06291	ATP-binding component of ABC phosphate transporter [PA5366]	-	110	2	AAC	N	N	N	N	N	N	N	N	N	N	N	N	N	N	N	N	N	N	S	N	N	N
6831080	T	OPLDDDIH_06338	GbcA [PA5410]	-	971	2	CAC	H	H	H	H	H	H	H	H	H	H	H	H	H	H	H	H	H	R	H	H	H	H
6855152	G	OPLDDDIH_06357	aspartate ammonia-lyase [PA5429]	+	520	1	GCC	A	A	A	A	A	A	A	A	A	A	A	A	A	A	A	T	A	A	A	A	A	A
6856939	G	OPLDDDIH_06358	hypothetical protein [PA5430]	-	698	2	CCG	P	P	P	P	P	P	L	P	P	P	P	P	P	P	P	P	P	P	X	P	P	P
6893484	T	OPLDDDIH_06386	hypothetical protein [PA5456]	+	1090	1	TAC	Y	Y	Y	Y	Y	Y	Y	Y	Y	Y	Y	Y	Y	Y	Y	Y	Y	Y	H	Y	Y	Y
6897243	A	OPLDDDIH_06391	hypothetical protein [PA5461]	+	248	2	CAC	H	H	H	R	H	H	H	R	R	R	R	R	H	R	R	R	H	R	R	H	R	H
6956482	G	OPLDDDIH_06447	putative potassium efflux transporter [PA5518]	-	770	2	GCC	A	A	A	A	A	A	A	A	A	A	A	A	A	A	A	A	A	A	V	A	A	A
6971059	G	OPLDDDIH_06460	TonB1 [PA5531]	-	349	1	CTT	L	L	L	L	L	L	L	L	L	L	L	F	L	L	L	L	L	X	X	L	L	L
6972414	T	OPLDDDIH_06461	Zinc-binding GTPase YeiR	-	55	1	ACC	T	T	T	T	T	T	A	T	T	T	T	T	T	T	T	T	T	T	T	T	T	T
6977644	A	OPLDDDIH_06468	hypothetical protein [PA5539]	+	494	2	GAC	D	D	D	D	D	D	D	D	D	D	D	D	D	D	D	D	D	G	D	D	D	D
6994274	G	OPLDDDIH_06483	ATP synthase beta chain [PA5554]	-	881	2	GCC	A	A	A	A	A	A	A	A	A	A	A	A	A	A	A	A	A	A	A	A	V	A
