# Supplementary material for: Phenotypes of a Pseudomonas aeruginosa hypermutator lineage that emerged during prolonged mechanical ventilation in a patient without cystic fibrosis
Source: mSystems. 2023 Dec 22;9(1):e00484-23. doi: 10.1128/msystems.00484-23 (PMC10804958; doi:10.1128/msystems.00484-23)
Supplement: Table S3 — OSH MICs. [file msystems.00484-23-s0003.xlsx]

## Sheet: Sheet1
Supplemental Table 3. MICs of P. aeruginosa isolates cultured at the outside hospital
Date	Amikacin	Aztreonam	Cefepime	Ceftazidime	Ceftaz/Avi*	Ceftolo/Tazo*	Ciprofloxacin	Colistin+	Gentamicin	Imipenem	Meropenem	Pip/Tazo	Tobramycin
OSH Day 8	N/A	8	2	N/A	N/A	N/A	≤0.5	N/A	≤2	N/A	N/A	8/4	≤2
OSH Day 11	≤2	>16	>16	>16	R	I	1	N/A	≤2	2	2	32/4	≤2
OSH Day 17 (1)	N/A	8	2	N/A	N/A	N/A	≤0.5	N/A	≤2	N/A	N/A	4/4	≤2
OSH Day 17 (2)	N/A	>16	16	16	N/A	N/A	1	N/A	≤2	1	N/A	32/4	≤2
OSH Day 17 (3)	≤8	>16	16	16	S	S	2	16	≤2	2	2	32/4	≤2
OSH Day 20	≤8	>16	>16	>16	R	I	1	N/A	≤2	2	2	32/4	≤2
OSH Day 22	N/A	8	2	N/A	N/A	N/A	≤0.5	N/A	≤2	N/A	N/A	8/4	≤2
OSH Day 31	N/A	8	2	N/A	N/A	N/A	≤0.5	N/A	≤2	1	0.5	8/4	≤2
OSH Day 35	≤8	>16	8	16	S	S	1	16	≤2	>8	>8	32/4	≤2
	Respiratory Isolate
	Blood Isolate
	Sensitive
	Intermediate
	Resistant
OSH	Outside Hospital
*	MIC Obtained by Kirby Bauer
+	MIC Obtained by E Test
All isolate MICs obtained by broth dilution unless otherwise indicated
