# Supplementary material for: Phenotypes of a Pseudomonas aeruginosa hypermutator lineage that emerged during prolonged mechanical ventilation in a patient without cystic fibrosis
Source: mSystems. 2023 Dec 22;9(1):e00484-23. doi: 10.1128/msystems.00484-23 (PMC10804958; doi:10.1128/msystems.00484-23)
Supplement: Table S4 — Summary of isolates. [file msystems.00484-23-s0004.xlsx]

## Sheet: Sheet1
Supplemental Table 4. Summary of features of the five representative hypermutator and non-hypermutator isolates
Isolate	Day of Culture in Study	Culture Site	Hypermutator?	mutL mutation	ExoU Secretor?	Cytotoxicity 3 hours	Cytotoxicity 8 hours	Average Growth Rate	Mouse Survival at 3x LD50 of L00-a	Biofilm - Average OD530	Average Rifampin Mutation Frequency
L00-a	0	Lung			✓	31.1067	32.93	0.450218	0	1.5795	8.9752e-09
L30-f	30	Lung	✓	H472L		-1.29667	4.31333	0.524576	1	1.33267	9.41302e-07
B30-a	30	Blood	✓	H472L	✓	20.2433	33.2667	0.43771	1	2.56083	5.60867e-06
L46-b	46	Lung	✓	H472L	✓	15.2533	31.21	0.548734	1	3.00867	3.6818e-06
L55-c	55	Lung			✓	29.7167	30.89	0.447115	0.56	0.8465	2.42187e-08
